# Supplementary material for: A non-invasive diagnostic nomogram for CHB-related early cirrhosis: a prospective study
Source: Sci Rep. 2024 Jul 3;14:15343. doi: 10.1038/s41598-024-66560-6 (PMC11222540; doi:10.1038/s41598-024-66560-6)
Supplement: Supplementary file 1 — Supplementary Information. [file 41598_2024_66560_MOESM1_ESM.xlsx]

## Sheet: Sheet1
Patient No.	S	AGE	RLV	Node	LPEG	SEX	AST	PLT	APRI	ALT	FIB4	INR	INPI	HBVDNA	肝硬度值LSM	脂肪衰减CAP	肝裂间距	门尾间距C	右肝门间距RL	尾状叶右叶比率CRL	肝左静脉内径LLV	肝中静脉内径MLV	HBsAglog
1	1	57	4.95	1	1	1	34	153	0.56	33	2.21	0.99	0.65	3036000	10.7	215	10.21	78.54	58.16	1.35	4.59	4.84	2
2	1	49	4.2	1	1	2	26	143	0.46	22	1.94	0.99	0.69	30	15.9	250	17.6	73.05	54.69	1.34	4.5	5.8	3
3	1	35	3.46	1	0	1	18	227	0.21	32	0.49	0.92	0.41	501	9.9	276	13.42	83.2	66.09	1.26	5.09	4.41	2
4	1	52	3.83	0	1	1	13	115	0.3	13	1.62	0.85	0.74	20	6.9	253	10.83	74.2	65.32	1.14	6.92	5.78	2
5	1	52	5.48	1	1	1	24	213	0.31	33	1.03	0.92	0.43	1301	11.3	245	11.28	72.95	66.28	1.1	7.96	6.77	3
6	1	39	7.68	1	0	2	71	286	0.8	90	1.02	0.89	0.31	500	7.8	210	10	55.93	63.67	0.88	7.57	7.48	3
7	1	39	4.86	1	1	1	12	172	0.19	16	0.69	0.88	0.51	500	11.8	302	17.34	78.73	70.4	1.12	6.68	5.33	0
8	1	39	6.28	1	1	1	117	134	2.36	457	1.59	0.98	0.73	70030	13.5	265	12.78	77.03	60.85	1.27	5.08	3.97	2
9	1	36	4.43	1	1	1	23	236	0.27	33	0.62	0.9	0.38	500	8.1	289	12.27	61.56	73.56	0.84	4.43	4.33	0
10	1	30	4.95	0	0	1	29	279	0.26	28	0.58	0.89	0.32	556000000	12.6	204	4.67	55.51	67.5	0.82	4.78	4.51	4
11	1	40	8.6	1	1	1	20	204	0.25	25	0.78	0.93	0.46	500	11.3	274	7.38	74.16	68.74	1.08	3.77	4.2	3
12	1	40	9.85	0	1	2	28	236	0.3	36	0.81	1.03	0.44	2850000	10	252	7.98	77.55	51.7	1.5	5.1	7.78	2
13	1	49	6.33	0	1	1	76	202	0.95	147	1.53	0.94	0.47	167000000	9.9	244	11.84	67.65	72.95	0.93	4.46	4.76	4
14	1	48	5.31	1	0	2	87	333	0.65	109	1.2	0.93	0.28	3970000	4.8	272	6.83	74.33	74.88	0.99	4.93	5.22	3
15	1	47	5.85	1	1	1	38	85	1.11	65	2.6	0.92	1.08	24300	12.5	220	8.34	77.74	52.41	1.48	5.32	3.93	2
16	1	22	6.7	1	1	1	18	218	0.21	11	0.54	0.95	0.44	1900	4.9	280	5.23	54.42	63.36	0.86	5.59	5.98	2
17	1	42	5.41	1	0	1	18	189	0.25	24	0.79	0.87	0.46	500	11.4	222	14.5	72.46	56.98	1.27	4.09	4.07	3
18	1	36	4.6	0	1	1	27	183	0.39	48	0.75	0.99	0.54	500	18.3	271	6.46	85.48	79.5	1.08	4.7	4.64	4
19	1	55	3.6	1	1	1	59	133	1.11	62	3.08	1	0.75	500	33	240	10.86	77.03	70.36	1.09	2.77	3.27	0
20	1	36	5.73	1	1	1	62	225	0.69	106	0.96	0.89	0.4	16000000	5.9	242	6.72	61.56	69.65	0.88	7.64	4	3
21	1	46	4.95	0	1	1	24	227	0.29	19	1.12	1.06	0.47	46000000	10.7	216	4.45	58.75	62.61	0.94	3.85	5.85	3
22	0	30	7	0	0	1	20	172	0.3	18	0.83	0.95	0.55	344900000	13.2	228	8.8	66.48	71.76	0.93	4.81	4.25	4
23	0	37	6.72	0	0	1	16	284	0.16	20	0.48	0.84	0.3	20	3.8	276	6.77	53.48	61.56	0.87	5.64	6.23	3
24	0	35	10.83	0	0	1	24	253	0.24	39	0.54	0.99	0.39	89800	11.2	253	13.07	64.57	82.06	0.79	6.73	8.3	4
25	0	32	5.17	0	0	1	29	176	0.42	50	0.75	0.95	0.54	289000000	8.7	206	13.44	84.61	60.56	1.4	3.61	5.92	4
26	0	48	6.3	0	0	2	49	202	0.61	70	1.4	0.94	0.47	294000000	11.9	213	18	56.25	80.86	0.7	7	6.3	3
27	0	46	10	0	0	2	20	222	0.23	17	1.01	0.94	0.42	1280	11.1	177	5	67.16	62.36	1.08	13	6	2
28	0	37	6.84	0	1	1	24	149	0.41	36	1.01	0.93	0.62	500	8.9	237	4.79	69.73	69.04	1.01	7.52	5.4	2
29	0	36	7	0	0	1	75	242	0.77	131	0.97	0.97	0.4	41000000	5.3	221	4.9	54.14	54.84	0.99	7	5.6	3
30	0	42	8.3	0	0	1	55	261	0.53	90	0.93	1.03	0.39	24200000	9.6	221	8.31	73.62	71.26	1.03	5.94	7.1	3
31	0	32	7.1	0	0	1	29	227	0.32	32	0.73	1	0.44	2300	12.8	238	5.94	43.94	66.5	0.66	3.5	5.9	3
32	0	30	7.73	0	0	1	30	210	0.35	50	0.6	1.09	0.52	500	11.2	231	13	71.72	71.02	1.01	7.7	7	3
33	0	32	6.88	0	0	1	301	151	4.99	664	2.48	0.95	0.63	500	6.8	221	6.84	45.8	61.52	0.74	7.5	8.75	4
34	0	34	8.3	0	0	1	19	149	0.32	29	0.81	0.83	0.56	10200	5.7	219	1.1	53.44	80.75	0.66	7.85	6.28	2
35	0	48	12.25	0	0	1	26	171	0.38	40	1.14	0.89	0.52	196000000	7.8	230	3.87	48.34	68.96	0.7	8.38	8.3	2
36	0	21	7.84	0	0	1	29	246	0.3	65	0.31	0.91	0.37	109000000	10.1	248	5.6	81.98	71.29	1.15	9.27	7.84	4
37	0	50	7.3	0	1	1	57	186	0.77	85	1.67	0.93	0.5	9570000	12.1	217	6.64	74.34	59.77	1.24	7.3	8.63	3
38	0	36	7.03	0	1	1	155	84	4.6	176	5	0.88	1.05	500	15.2	225	4.22	69.61	68.2	1.02	7.7	7.7	3
39	0	30	8.7	0	1	1	18	212	0.21	26	0.5	0.84	0.4	49600	8.6	229	3.55	28.81	48.9	0.59	6.7	6.7	4
40	0	43	9.52	0	1	1	41	270	0.38	74	0.76	0.94	0.35	500	5.2	230	9.52	65.88	77.59	0.85	7.32	5.86	3
41	1	46	4.45	1	1	1	25	222	0.31	72	0.62	0.99	0.45	500	13.1	231	9.47	71.41	57.34	1.25	4.72	4.41	1
42	1	33	7.18	0	1	1	35	251	0.38	50	0.65	1.17	0.47	1043000	11.4	281	12.72	63.41	63.01	1.01	5.89	7.49	3
43	1	31	9.14	1	1	1	24	215	0.28	40	0.55	1.03	0.48	21	10.3	225	5.6	66.8	69.61	0.96	7.33	8.44	3
44	0	30	7.58	1	0	1	63	167	1.02	143	0.95	0.96	0.57	1866	6.5	246	6.5	71.99	59.97	1.2	7.5	5.3	4
45	1	27	5.29	1	0	1	39	188	0.52	63	0.7	0.94	0.5	38	10.9	162	3.46	60.85	65.78	0.93	5.47	6.94	2
46	0	37	5.82	0	0	1	34	194	0.44	41	1.01	0.8	0.41	2003000	6.3	235	5.65	56.18	67.42	0.83	6.54	6.15	4
47	0	33	7.68	1	0	1	25	291	0.23	35	0.47	0.92	0.32	500	5.6	271	12.54	50.66	67.19	0.75	3.33	7.2	3
48	0	36	7.56	0	0	1	27	188	0.38	48	0.74	0.87	0.46	1135	11.5	232	10.09	67.46	72.25	0.93	5.9	5.14	2
49	1	35	5.73	1	0	1	15	210	0.19	15	0.65	0.92	0.44	2437	8.1	231	7.81	64.03	76.34	0.84	6.06	6.87	2
50	0	39	4.09	0	0	1	24	180	0.35	34	0.88	1.1	0.61	501	10.7	218	10.06	59.01	62.98	0.94	2.62	5.64	2
51	0	43	6.87	0	1	1	28	182	0.42	51	0.93	1.03	0.57	14280	13.9	260	13.08	75.4	67.06	1.12	7.38	5.43	2
52	0	22	6.52	1	1	1	17	329	0.14	25	0.23	1.02	0.31	20	5.7	213	3.15	51.71	67.89	0.76	5.4	4.25	4
53	0	43	7.11	0	0	1	24	185	0.35	22	1.19	1.19	0.64	20	8.3	230	16.5	64.36	63.15	1.02	3.1	6.22	1
54	0	32	8.34	0	0	1	15	162	0.23	25	0.6	0.97	0.6	93600000	5.7	221	11.23	70.33	69.78	1.01	9.38	8.66	4
55	1	41	5.51	1	1	1	56	143	1.06	57	2.12	0.89	0.62	13730000	9.7	249	8.85	73.52	53.12	1.38	6.94	5.98	2
56	1	40	4.69	0	1	1	114	138	2.23	336	1.8	1.06	0.77	12650	23.7	222	13.01	66.5	56.28	1.18	5.19	6.46	2
57	1	55	7.21	0	1	1	19	225	0.23	36	0.76	0.99	0.44	21	11.9	257	12.14	95.95	64.11	1.5	5.88	6.09	1
58	1	54	5.23	0	0	1	32	163	0.53	39	1.69	1.12	0.69	1142	15.7	268	10.9	77.39	66.14	1.17	6.01	5.73	1
59	1	47	3.52	1	1	1	35	193	0.49	74	1	1.11	0.58	10080	10.6	240	10.22	46.08	65.43	0.7	3.52	4.78	3
60	1	33	6.8	1	1	1	21	211	0.27	26	0.66	1.1	0.52	20	6.2	246	27.61	78.15	61.45	1.27	4.75	5.57	3
61	1	49	5.49	0	1	1	24	200	0.32	26	1.14	1.04	0.52	500	8.7	201	11.6	62.33	66.52	0.94	5.35	8.71	1
62	1	40	4.01	1	1	1	32	232	0.37	49	0.78	1.05	0.45	27480	7.3	249	12.36	62.62	69.68	0.9	3.74	4.1	3
63	1	55	5.83	0	0	2	27	162	0.42	26	1.84	0.88	0.54	500	9.6	291	14.8	65.58	66.04	0.99	4.5	4.75	2
64	1	32	6.66	0	1	1	28	154	0.45	47	0.84	1.25	0.81	2710	10.1	251	10.9	66.77	67.67	0.99	4.01	7.84	3
65	1	55	3.34	1	1	1	94	151	1.55	80	3.83	1.23	0.81	102000000	19.9	243	18.67	78.54	54.05	1.45	5.78	5.05	4
66	1	67	3.74	1	1	1	63	108	1.47	71	4.65	1.05	0.97	6200	12.5	201	3.15	52.42	68.6	0.76	4.9	4.9	3
67	0	24	6.25	0	0	1	169	197	2.32	317	1.16	0.96	0.49	114900000	5.7	202	10.85	73.29	53.34	1.37	6.16	7.38	3
68	1	43	4.29	1	0	1	124	166	2.02	293	1.88	1.12	0.67	12160000	13.3	233	10.21	67.18	68.59	0.98	5.38	5.56	4
69	1	59	3.79	1	1	1	32	102	0.86	22	3.95	1.17	1.15	415900	11.9	204	10.72	81.25	44.33	1.83	4.97	6.54	2
70	1	49	4.74	0	1	1	194	203	2.58	292	2.74	1.27	0.63	175000000	20.2	259	11.02	70.72	65.1	1.09	4.33	6.01	4
71	1	51	4.43	1	1	1	31	66	1.25	37	3.86	1.13	1.71	55710	10.3	270	12.61	66.13	45.03	1.47	4.67	4.26	2
72	1	47	4.24	1	1	2	34	175	0.63	38	3.86	1.14	0.65	1523	10.2	204	8	58.05	67.51	0.86	4.25	3.24	3
